# Supplementary material for: Chloroplastic metabolic engineering coupled with isoprenoid pool enhancement for committed taxanes biosynthesis in Nicotiana benthamiana
Source: Nat Commun. 2019 Oct 24;10:4850. doi: 10.1038/s41467-019-12879-y (PMC6813417; doi:10.1038/s41467-019-12879-y)
Supplement: Supplementary file 4 — Source data [file 41467_2019_12879_MOESM4_ESM.xlsx]

## Sheet: Fig 2a
Fig. 2a
	Anti-FLAG										Anti-Myc
	Anti-HA

## Sheet: Fig 2c
Fig. 2c
	Timepoints		taxa-4(5),11(12)-diene (ug/g FW)
	2 dpi	1st	0.679425
		2nd	0.920764
		3rd	0.865301
		Average	0.82183
		S.D.	0.126406
	4 dpi	1st	7.15262
		2nd	5.13887
		3rd	4.64913
		Average	5.64687
		S.D.	1.32681
	5 dpi	1st	20.7969
		2nd	11.5728
		3rd	14.8357
		Average	15.7351
		S.D.	4.67734

## Sheet: Fig 4b
Fig. 4b
	Taxanes (ug/g FW)		taxa-4(5),11(12)-diene (1)	iso-OCT(4)	OCT (3)	Taxadiene-5α-ol (2)
	TS-T5αH/CPR	1st	5.44486	No Detected	0.717568	No Detected
		2nd	2.75788	No Detected	0.119005	No Detected
		3rd	3.12578	No Detected	0.454567	No Detected
		Average	3.77617	0	0.43038	0
		S.D.	1.45679	0	0.300013	0
	trTS-trT5αH/trCPR	1st	3.72217	0.49733	0.823107	0.077593
		2nd	3.56212	0.244721	1.26586	0.237321
		3rd	8.11018	0.392651	1.47549	0.31759
		Average	5.13149	0.378234	1.18815	0.210835
		S.D.	2.58086	0.12692	0.333062	0.122171
	TS-tp(TS)/trT5αH/trCPR	1st	10.1856	0.59311	2.32635	0.608999
		2nd	12.276	1.2899	4.85032	1.19544
		3rd	7.17412	0.520916	2.67255	0.882535
		Average	9.87857	0.801308	3.28307	0.895659
		S.D.	2.56475	0.424668	1.36827	0.293443

## Sheet: Fig 5a
Fig. 5a
	Gene	Control	Fold Change (2days)	S.D. (2days)	Fold Change (3days)	S.D. (3days)
	DXS	1	0.364261	0.0615953	0.282243	0.00138335
	DXR	1	0.84576	0.0867194	0.481439	0.0165145
	IspD	1	2.2477	0.495282	1.33395	0.0588235
	IspE	1	3.15179	0.594733	1.66014	0.219056
	IspF	1	3.80564	0.723051	2.21022	0.237864
	IspG	1	1.69274	0.237365	0.972655	1.7271e-15
	IspH	1	0.856284	0.122224	0.639527	0.00940319
	HMGS	1	1.09476	0.247679	0.800625	0.280709
	HMGR	1	0.605626	0.175666	0.424024	0.0332182
	MK	1	5.54671	0.46418	6.11669	1.07812
	PK	1	4.73477	1.77435	5.03723	1.03956
	IDI	1	3.6032	0.597531	2.04913	0.0100433
	GGPPS	1	3.72333	0.723536	1.29578	0.252424
	MEP and diterpenoid pathway													MVA pathway
			control (Raw Ct)	2days	3days	ΔCt(Control)	ΔCt(2days)	ΔCt(3days)	ΔΔCt(2days-Con)	ΔΔCt(3days-Con)	2-ΔΔCt(2days-Con)	2-ΔΔCt(3days-Con)				control (Raw Ct)	2days	3days	ΔCt(Control)	ΔCt(2days)	ΔCt(3days)	ΔΔCt(2days-Con)	ΔΔCt(3days-Con)	2-ΔΔCt(2days-Con)	2-ΔΔCt(3days-Con)
	actin	1st	24.34	25.84	25.18									actin	1st	25.69	27.9	25.57
		2nd	24.05	25.56	23.65										2nd	25.53	27.66	25.36
		3rd	23.95	25.86	23.47										3rd	25.73	27.24	25.59
	dxs	1st	22.85	25.55	24.03	-1.49	-0.29	-1.15	1.2	0.34	0.435275	0.790041		HMGS	1st	27	28.95	27.39	1.31	1.05	1.82	-0.26	0.51	1.19748	0.702222
		2nd	22.53	25.63	23.96	-1.52	0.07	0.31	1.59	1.83	0.332171	0.281265			2nd	26.81	28.59	27.42	1.28	0.93	2.06	-0.35	0.78	1.27456	0.582367
		3rd	22.43	25.96	23.77	-1.52	0.1	0.3	1.62	1.82	0.325335	0.283221			3rd	27.34	29.15	27.04	1.61	1.91	1.45	0.3	-0.16	0.812252	1.11729
		average									0.364261	0.282243			average									1.09476	0.800625
		S.D.									0.0615953	0.00138335			S.D.									0.247679	0.280709
	dxr	1st	26.08	27.85	26.52	1.74	2.01	1.34	0.27	-0.4	0.82932	1.31951		HMGR	1st	26.95	29.73	27.9	1.26	1.83	2.33	0.57	1.07	0.673617	0.476319
		2nd	25.71	27.6	26.33	1.66	2.04	2.68	0.38	1.02	0.768438	0.493116			2nd	26.63	29.2	27.62	1.1	1.54	2.26	0.44	1.16	0.737135	0.447513
		3rd	25.54	27.54	26.15	1.59	1.68	2.68	0.09	1.09	0.939523	0.469761			3rd	26.81	29.62	27.99	1.08	2.38	2.4	1.3	1.32	0.406126	0.400535
		average									0.84576	0.481439			average									0.605626	0.424024
		S.D.									0.0867194	0.0165145			S.D.									0.175666	0.0332182
	ispD	1st	29.84	30.57	29.39	5.5	4.73	4.21	-0.77	-1.29	1.70527	2.44528		MK	1st	29.3	28.59	26.39	3.61	0.69	0.82	-2.92	-2.79	7.56846	6.9163
		2nd	29.66	29.93	28.8	5.61	4.37	5.15	-1.24	-0.46	2.36199	1.37554			2nd	28.9	27.99	26.44	3.37	0.33	1.08	-3.04	-2.29	8.22491	4.89056
		3rd	29.32	29.8	28.46	5.37	3.94	4.99	-1.43	-0.38	2.69447	1.30134			3rd	26.62	28.37	23.77	0.89	1.13	-1.82	0.24	-2.71	0.846745	6.54322
		average									2.25391	1.33844			average									7.89669	6.11669
		S.D.									0.503377	0.0524673			S.D.									0.46418	1.07812
	ispE	1st	28.24	28.27	27.05	3.9	2.43	1.87	-1.47	-2.03	2.77022	4.08405		PK	1st	29.06	28.55	26.45	3.37	0.65	0.88	-2.72	-2.49	6.58873	5.61778
		2nd	28.27	28.27	27.01	4.22	2.71	3.36	-1.51	-0.86	2.8481	1.81504			2nd	28.53	28.47	26.42	3	0.81	1.06	-2.19	-1.94	4.56305	3.83706
		3rd	28.14	28.11	27.07	4.19	2.25	3.6	-1.94	-0.59	3.83706	1.50525			3rd	28.63	28.53	25.99	2.9	1.29	0.4	-1.61	-2.5	3.05252	5.65685
		average									3.15179	1.66014			average									4.73477	5.03723
		S.D.									0.594733	0.219056			S.D.									1.77435	1.03956
	ispF	1st	32.65	33.8	27.56	8.31	7.96	2.38	-0.35	-5.93	1.27456	60.9688
		2nd	32.92	32.71	31.49	8.87	7.15	7.84	-1.72	-1.03	3.29436	2.04202
		3rd	32.9	32.7	31.17	8.95	6.84	7.7	-2.11	-1.25	4.31691	2.37841
		average									3.80564	2.21022
		S.D.									0.723051	0.237864
	ispG	1st	25.05	25.59	24.48	0.71	-0.25	-0.7	-0.96	-1.41	1.94531	2.65737
		2nd	24.82	25.6	24.46	0.77	0.04	0.81	-0.73	0.04	1.65864	0.972655
		3rd	24.75	26.1	24.31	0.8	0.24	0.84	-0.56	0.04	1.47427	0.972655
		average									1.69274	0.972655
		S.D.									0.237365	1.7271e-15
	ispH	1st	23.81	25.6	24.36	-0.53	-0.24	-0.82	0.29	-0.29	0.817902	1.22264
		2nd	23.75	25.66	23.98	-0.3	0.1	0.33	0.4	0.63	0.757858	0.646176
		3rd	24.07	25.99	24.25	0.12	0.13	0.78	0.01	0.66	0.993092	0.632878
		average									0.856284	0.639527
		S.D.									0.122224	0.00940319
	IDI	1st	23.85	23.61	22.19	-0.49	-2.23	-2.99	-1.74	-2.5	3.34035	5.65685
		2nd	23.88	23.72	22.45	-0.17	-1.84	-1.2	-1.67	-1.03	3.18215	2.04202
		3rd	23.8	23.61	22.28	-0.15	-2.25	-1.19	-2.1	-1.04	4.28709	2.05623
		average									3.6032	2.04913
		S.D.									0.597531	0.0100433
	GGPPS	1st	26.8	26.25	25.81	2.46	0.41	0.63	-2.05	-1.83	4.14106	3.55537
		2nd	26.15	26.13	25.59	2.1	0.57	1.94	-1.53	-0.16	2.88786	1.11729
		3rd	26.61	26.47	25.57	2.66	0.61	2.1	-2.05	-0.56	4.14106	1.47427
		average									3.72333	1.29578
		S.D.									0.723536	0.252424

## Sheet: Fig 5b
Fig 5b
	Taxadiene (ug/g FW)	TS	DXS+TS	DXR+TS	IspH+TS	IDI+TS	GGPPS+TS	HMGR+TS	DXS+HMGR+TS
	1st	7.3032	48.0296	9.0553	7.2311	7.9736	19.0179	5.795	59.8048
	2nd	6.8912	55.2107	23.3891	7.6553	10.6693	29.8962	3.774	52.3182
	3rd	3.4621	34.3213	6.3384	11.4856	39.1164	24.5426	10.4921	57.8001
	Average	5.8855	45.8539	12.9276	8.79067	9.32145	24.4856	6.68703	56.641
	S.D.	1.72184	8.66572	7.48009	1.91346	1.34785	4.44123	2.81425	3.16437

## Sheet: Fig 5d
Fig. 5d
	Taxadiene Isomers (ug/g FW)	verticillene (5)	taxa-3(4)-11(12)-diene (7)	taxa-4(5),11(12)-diene (1)	taxa-4(20),11(12)-diene (6)
	1st	1.31142	4.20469	36.6365	7.0328
	2nd	1.64479	5.63647	49.4277	5.0592
	3rd	1.34231	5.88866	48.3627	8.7079
	Average	1.43284	5.24327	44.809	6.9333
	S.D.	0.184203	0.908233	7.09757	1.82638

## Sheet: Fig 6c
Fig. 6c
	Taxanes (ug/g FW)		taxa-4(5),11(12)-diene (1)	iso-OCT(4)	OCT (3)	Taxadiene-5α-ol (2)
	co expression of DXS-GGPPS	1st	16.9183	1.49148	5.04761	0.722109
	and TS-tp(TS)trT5αH/trCPR	2nd	14.3248	1.99177	6.44245	1.23427
		3rd	14.4056	2.33672	3.54024	1.8064
		Average	15.2162	1.93999	5.0101	1.25426
		S.D.	1.47459	0.424996	1.45147	0.542424

## Sheet: Supplementary Fig 26j
Supplementary Fig. 26j
	Transgenic lines (ug/g FW)	1st	2nd	3rd	Average	S.D.
	NTS1	17.82	24.05	18.67	20.18	3.37836
	NTS2	5.87	8.58	6.36	6.93667	1.4441
	NTS3	4.16	5.05	4.78	4.66333	0.456326
	NTS4	9.14	7.85	6.74	7.91	1.20112
	NTS5	3.43	4.68	4.68	4.26333	0.721688
	NTS6	2.02	2.73	2.98	2.57667	0.498029
	NTS7	2.66	1.84	3.66	2.72	0.911482
	NTS8	3.48	2.29	5.08	3.61667	1.40001
	NTS9	5.76	2.84	5.33	4.64333	1.57646
	NTS10	3.37	5.25	2.96	3.86	1.22111

## Sheet: Supplementary Fig 27b
Supplementary Fig. 27b
	Plants		Root length (cm)	Stem length (cm)	Root Weight (g)	Stem Weight (g)
	a	1st	8.82	4.34	0.1187	1.0302
		2nd	9.1	3.78	0.1743	0.8099
		3rd	7.99	3.43	0.1323	0.6531
		Average	8.63667	3.85	0.141767	0.831067
		S.D.	0.577264	0.459021	0.0289837	0.189439
	b	1st	8.25	2.91	0.1302	0.9171
		2nd	8.43	3.61	0.1731	1.1753
		3rd	7.98	3.06	0.2205	1.0439
		Average	8.22	3.19333	0.1746	1.04543
		S.D.	0.226495	0.368556	0.0451687	0.129107
	c	1st	2.03	2.74	0.1196	0.3754
		2nd	3.11	2.48	0.0991	0.2718
		3rd	2.58	2.51	0.1065	0.3911
		Average	2.57333	2.57667	0.1084	0.3461
		S.D.	0.540031	0.142244	0.0103812	0.0648228
	d	1st	6.65	3.79	0.0799	0.4299
		2nd	6.94	3.18	0.1341	0.6183
		3rd	6.78	2.78	0.0922	0.4731
		Average	6.79	3.25	0.102067	0.5071
		S.D.	0.145258	0.508626	0.0284152	0.0986947

## Sheet: Supplementary Fig 27c
Supplementary Fig. 27c
	Plants (mg/g FW)		Chl a	Chl b
	NTS1-T2	1st	0.8037	0.2824
		2nd	0.7901	0.2639
		3rd	0.7677	0.249
		Average	0.787167	0.2651
		S.D.	0.0181784	0.0167323
	NTS1-T2 with Lov	1st	0.67	0.2326
		2nd	0.6326	0.223
		3rd	0.6097	0.1853
		Average	0.637433	0.213633
		S.D.	0.0304392	0.0250025
	NTS1-T2 with Fos	1st	0.3681	0.1322
		2nd	0.3838	0.1603
		3rd	0.3619	0.112
		Average	0.371267	0.134833
		S.D.	0.0112882	0.0242574

[truncated: 2 more sheets: Supplementary Fig 27d, Supplementary Fig 27e]
